# Supplementary material for: Extended Multilocus Sequence Analysis to Describe the Global Population Structure of the Genus Brucella: Phylogeography and Relationship to Biovars
Source: Front Microbiol. 2016 Dec 21;7:2049. doi: 10.3389/fmicb.2016.02049 (PMC5174110; doi:10.3389/fmicb.2016.02049)
Supplement: Table S2 — Details of BruMLSA21 data described in this study. All data have been deposited at http://pubmlst.org/brucella/. [file Table2.XLS]

## Sheet: Sheet1
Straina	Biovar*	Host	Country	Date of isolation/receipt		gap	aroA	glk	dnaK	gyrB	trpE	cobQ	int-hyp	omp25	9 locus STb	prpE	caiA	csdB	soxA	leuA	mviM	fumC	fbaA	ddlA	putA	mutL	acnA	21 locus ST
B. abortus biovar 1 544T	1	Bovine	UK	1942		2	1	1	2	1	3	1	1	1	1#	8	2	2	7	2	1	1	1	7	6	2	3	1
B. abortus biovar 2 86/8/59	2	Bovine	UK	1959		2	1	1	2	1	3	1	1	1	1#	8	2	2	7	2	1	1	1	7	6	2	3	1
B. abortus biovar 4 292	4	Bovine	UK	1961		2	1	1	2	1	3	1	1	1	1#	8	2	2	7	2	1	1	1	7	6	2	3	1
B. abortus UK8/01	1	Human	Ireland	2001		2	1	1	2	1	3	1	1	1	1#	8	2	2	7	2	1	1	1	7	6	2	3	1
B. abortus I12	1	Bovine	Ireland	2000		2	1	1	2	1	3	1	1	1	1#	8	2	2	7	2	1	1	1	7	6	2	3	1
B. abortus UK25/01	1	Human	Ireland	2001		2	1	1	2	1	3	1	1	1	1#	8	2	2	7	2	1	1	1	7	6	2	3	1
B. abortus I103 (UK3/01)	1	Bovine	Ireland	2001		2	1	1	2	1	3	1	1	1	1#	8	2	2	7	2	1	1	1	7	6	2	3	1
B. abortus UK11/02	1	Human	Ireland	2002		2	1	1	2	1	3	1	1	1	1#	8	2	2	7	2	1	1	1	7	6	2	3	1
B. abortus F6/04 04376	1	Human	New Zealand	2004		2	1	1	2	1	3	1	1	1	1#	8	2	2	7	2	1	1	1	7	6	2	3	1
B. abortus R51/03	1	Bovine	Ireland	2003		2	1	1	2	1	3	1	1	1	1#	8	2	2	7	2	1	1	1	7	6	2	3	1
B. abortus 84/35	4	Human	Mexico	1984		2	1	1	2	1	3	1	1	1	1	8	2	2	7	2	1	1	1	7	6	2	3	1
B. abortus 84/44	1	Human	Mexico	1984		2	1	1	2	1	3	1	1	1	1	8	2	2	7	2	1	1	1	7	6	2	3	1
B. abortus SPINK527	4	Unknown	USA	1951		2	1	1	2	1	3	1	1	1	1	8	2	2	7	2	1	1	1	7	6	2	3	1
B. abortus 66/55	1	Caprine	India	1966		2	1	1	2	1	3	1	1	1	1	8	2	2	7	2	1	1	1	7	6	2	3	1
B. abortus 80/109	1	Bovine	New Zealand	1980		2	1	1	2	1	3	1	1	1	1	8	2	2	7	2	1	1	1	7	6	2	3	1
B. abortus 80/115	2	Bovine	New Zealand	1980		2	1	1	2	1	3	1	1	1	1	8	2	2	7	2	1	1	1	7	6	2	3	1
B. abortus 88/226	2	Bovine	Mozambique	1988		2	1	1	2	1	3	1	1	1	1	8	2	2	7	2	1	1	1	7	6	2	3	1
B. abortus F3/01	2	Bovine	Serbia	2001		2	1	1	2	1	3	1	1	1	1	8	2	2	7	2	1	1	1	7	6	2	3	1
B. abortus 81/43	1	Human	Portugal	1981		2	1	1	2	1	3	1	1	1	1	8	2	2	7	2	1	1	1	7	6	2	3	1
B. abortus 90/50	1	Bovine	Saudi Arabia	1990		2	1	1	2	1	3	1	1	1	1	8	2	2	7	2	1	1	1	7	6	2	3	1
B. abortus 91/51	1	Bovine	Bolivia	1991		2	1	1	2	1	3	1	1	1	1	8	2	2	7	2	1	1	1	7	6	2	3	1
B. abortus 93/1	1	Bovine	Bolivia	1993		2	1	1	2	1	3	1	1	1	1	8	2	2	7	2	1	1	1	7	6	2	3	1
B. abortus 63/38	2	Bovine	UK	1963		2	1	1	2	1	3	1	1	1	1	8	2	2	7	2	1	1	1	7	6	2	3	1
B. abortus 67/73	2	Bovine	UK	1967		2	1	1	2	1	3	1	1	1	1	8	2	2	7	2	1	1	1	7	6	2	3	1
B. abortus 64/128	2	Bovine	Zimbabwe	1964		2	1	1	2	1	3	1	1	1	1	8	2	2	7	2	1	1	1	7	6	2	3	1
B. abortus 84/79	1	Bovine	Portugal	1984		2	1	1	2	1	3	1	1	1	1	8	2	2	7	2	1	1	1	7	6	2	3	1
B. abortus 80/108	1	Bovine	New Zealand	1980		2	1	1	2	1	3	1	1	1	1	8	2	2	7	2	1	1	1	7	6	2	3	1
B. abortus 64/10	1	Buffalo	India	1964		2	1	1	2	1	3	1	1	1	1	8	2	2	7	2	1	1	1	7	6	2	3	1
B. abortus 63/20	1	Unknown	Zimbabwe	1963		2	1	1	2	1	3	1	1	1	1	8	2	2	7	2	1	1	1	7	6	2	3	1
B. abortus 64/108	1	Caprine	India	1964		2	1	1	2	1	3	1	1	1	1	8	2	2	7	2	1	1	1	7	6	2	3	1
B. abortus 63/106	1	Bovine	India	1963		2	1	1	2	1	3	1	1	1	1	8	2	2	7	2	1	1	1	7	6	2	3	1
B. abortus 63/107	1	Bovine	India	1963		2	1	1	2	1	3	1	1	1	1	8	2	2	7	2	1	1	1	7	6	2	3	1
B. abortus F2/06-8	1	Caprine	Portugal	2006		2	1	1	2	1	3	1	1	1	1	8	2	2	7	2	1	1	1	7	6	2	3	1
B. abortus F1/06-13		Bovine	Zambia	2006		2	1	1	2	1	3	1	1	1	1	8	2	2	7	2	1	1	1	7	6	2	3	1
B. abortus 88/148	1	Unknown	Zambia	1988		2	1	1	2	1	3	1	1	1	1	8	2	2	7	2	1	1	1	7	6	2	3	1
B. abortus 87/45	2	Bovine	Canada	1987		2	1	1	2	1	3	1	1	1	1	8	2	2	7	2	1	1	1	7	6	2	3	1
B. abortus 225/65	2	Bovine	UK	1965		2	1	1	2	1	3	1	1	1	1	8	2	2	7	2	1	1	1	7	6	2	3	1
B. abortus 999/65	2	Bovine	UK	1965		2	1	1	2	1	3	1	1	1	1	8	2	2	7	2	1	1	1	7	6	2	3	1
B. abortus 112/66	2	Bovine	UK	1965		2	1	1	2	1	3	1	1	1	1	8	2	2	7	2	1	1	1	7	6	2	3	1
B. abortus 808/67	2	Bovine	UK	1967		2	1	1	2	1	3	1	1	1	1	8	2	2	7	2	1	1	1	7	6	2	3	1
B. abortus UK20/06	1	Human	Ireland	2006		2	1	1	2	1	3	1	1	1	1	8	2	2	7	2	1	1	1	7	6	2	3	1
B. abortus 65/108	1	Bovine	UK	1965		2	1	1	2	1	3	1	1	1	1	8	2	2	7	2	1	1	1	7	6	2	3	1
B. abortus 67/992	1	Bovine	UK	1967		2	1	1	2	1	3	1	1	1	1	8	2	2	7	2	1	1	1	7	6	2	3	1
B. abortus 66/44	1	Bovine	UK	1966		2	1	1	2	1	3	1	1	1	1	8	2	2	7	2	1	1	1	7	6	2	3	1
B. abortus 188/78	1	Bovine	UK	1978		2	1	1	2	1	3	1	1	1	1	8	2	2	7	2	1	1	1	7	6	2	3	1
B. abortus 600/64	4	Bovine	UK	1964		2	1	1	2	1	3	1	1	1	1	8	2	2	7	2	1	1	1	7	6	2	3	1
B. abortus 707/65	4	Bovine	UK	1965		2	1	1	2	1	3	1	1	1	1	8	2	2	7	2	1	1	1	7	6	2	3	1
B. abortus 64/91	2	Bovine	UK	1964		2	1	1	2	1	3	1	1	1	1	8	2	2	7	2	1	1	1	7	6	2	3	1
B. abortus 67/853	2	Bovine	UK	1967		2	1	1	2	1	3	1	1	1	1	8	2	2	7	2	1	1	1	7	6	2	3	1
B. abortus 863/67	4	Bovine	UK	1967		2	1	1	2	1	3	1	1	1	1	8	2	2	7	2	1	1	1	7	6	2	3	1
B. abortus UK15/06	1	Human	Ireland	2006		2	1	1	2	1	3	1	1	1	1	8	2	2	7	2	1	1	1	7	6	2	3	1
B. abortus F1/06 B1	1	Bovine	Zimbabwe	2006		2	1	1	2	1	3	1	1	1	1	8	2	2	7	2	1	1	1	7	6	2	3	1
B. abortus 9-941c	1	Bovine	USA			2	1	1	2	1	3	1	1	1	1	8	2	2	7	2	1	1	1	7	6	2	3	1
B. abortus 67/781	1	Bovine	UK	1967		2	1	1	2	1	3	1	1	1	1	8	2	2	7	2	1	10	1	7	6	2	3	79
B. abortus F10/05-11	1	Bovine	Portugal	2005		2	1	1	2	1	3	12	1	1	N/A (28)	8	2	2	7	2	1	1	1	7	6	2	3	80
B. abortus 63/168	1	Porcine	Israel	1963		2	1	1	2	1	3	1	1	1	1	8	2	2	2	2	1	1	1	7	6	2	3	59
B. abortus 84/30	7	Human	Mexico	1984		2	1	21	2	1	3	1	1	1	N/A (29)	8	2	2	7	2	1	1	1	7	6	2	3	60
B. abortus 84/26	4	Human	Mexico	1984		2	1	21	2	1	3	1	1	1	N/A (29)	8	2	2	7	2	1	1	1	7	6	2	3	60
B. abortus 84/23	7	Human	Mexico	1984		2	1	21	2	1	3	1	1	1	N/A (29)	8	2	2	7	2	1	1	1	7	6	2	3	60
B. abortus 2308d			USA	2008		2	1	1	2	1	4	1	1	1	5	8	2	2	7	2	1	1	1	7	6	2	3	5
B. abortus A-1-3-3-23 (wild typee)		Bovine	South Korea			2	1	1	2	1	4	1	1	1	5	8	2	2	7	2	1	1	1	7	6	2	3	5
B. abortus A1-3-2-36 (wild typee)		Bovine	South Korea			2	1	1	2	1	4	1	1	1	5	8	2	2	7	2	1	1	1	7	6	2	3	5
B. abortus A1-3-4-68 (wild typee)		Bovine	South Korea			2	1	1	2	1	4	1	1	1	5	8	2	2	7	2	1	1	1	7	6	2	3	5
B. abortus 64/81 (wild typee)	1	Bovine	Zimbabwe	1964		2	1	1	2	1	4	1	1	1	5	8	2	2	7	2	1	1	1	7	6	2	3	5
B. abortus 64/126 (wild typee)	1	Bovine	Zimbabwe	1964		2	1	1	2	1	4	1	1	1	5	8	2	2	7	2	1	1	1	7	6	2	3	5
B. abortus 65/63 (wild typee)	1	Human	USA	1965		2	1	1	2	1	4	1	1	1	5	8	2	2	7	2	1	1	1	7	6	2	3	5
B. abortus 65/12 (mixed wild type- S19e)	1	Unknown	Mongolia	1965		2	1	1	2	1	4	1	1	1	5	8	2	2	7	2	1	1	1	7	6	2	3	5
B. abortus S19		Vaccine	USA	1943		2	1	1	2	1	4	1	1	1	5#	8	2	2	7	2	1	1	1	7	6	2	3	5
B. abortus RB51		Vaccine	USA			2	1	1	2	1	4	1	1	1	5#	8	2	2	7	2	1	1	1	7	6	2	3	5
B. abortus 84/37 (vaccine -S19e)	7	Human	Mexico	1984		2	1	1	2	1	4	1	1	1	5	8	2	2	7	2	1	1	1	7	6	2	3	5
B. abortus 84/31 (vaccine -S19e)	6	Human	Mexico	1984		2	1	1	2	1	4	1	1	1	5	8	2	2	7	2	1	1	1	7	6	2	3	5
B. abortus 84/32 (vaccine- S19e)	7	Human	Mexico	1984		2	1	1	2	1	4	1	1	1	5	8	2	2	7	2	1	1	1	7	6	2	3	5
B. abortus 84/34 (vaccine -S19e)	5	Human	Mexico	1984		2	1	1	2	1	4	1	1	1	5	8	2	2	7	2	1	1	1	7	6	2	3	5
B. abortus 80/2 (vaccine -S19e$)	1	Unknown	China	1980		2	1	1	2	1	4	1	1	1	5	8	2	2	7	2	1	1	1	7	6	2	3	5
B. abortus 88/46 (vaccine- S19e)	1	Camel	Kuwait	1988		2	1	1	2	1	4	1	1	1	5	8	2	2	7	2	1	1	1	7	6	2	3	5
B. abortus 84/28 (vaccine- S19e)	1	Human	Mexico	1984		2	1	1	2	1	4	1	1	1	5	8	2	2	7	2	1	1	1	7	6	2	3	5
B. abortus 81/34 (vaccine- S19e)	1	Bovine	Ireland	1981		2	1	1	2	1	4	1	1	1	5	8	2	2	7	2	1	1	1	7	6	2	3	5
B. abortus 64/42 (vaccine -S19e$)	1	Bovine	UK	1964		2	1	1	2	1	4	1	1	1	5	8	2	2	7	2	1	1	1	7	6	2	3	5
B. abortus 63/59	1	Unknown	Poland	1963		2	1	1	2	1	3	1	1	1	1#	8	3	2	7	2	1	1	1	7	6	2	3	28
B. abortus 88/19	3	Bovine	Spain	1988		2	1	1	2	1	3	1	1	1	1	8	3	12	7	2	1	1	1	7	6	2	3	61
B. abortus R10/07-1	1	Ovine	Italy	2007		2	1	1	2	1	3	1	1	1	1	8	2	12	7	2	1	1	1	7	6	2	3	92
B. abortus F3/07-1	1	Unknown	Italy	2007		2	1	1	2	1	3	1	1	1	1	8	2	12	7	2	1	1	1	7	6	2	3	92
B. abortus 67/858	1	Bovine	UK	1967		2	1	1	2	1	3	1	1	1	1	8	2	12	7	2	1	1	1	7	6	2	3	92
B. abortus 99/9971-159B	7	Bovine	Mongolia	1993		2	1	2	2	1	3	1	1	1	2#	7	2	2	2	2	1	1	3	7	6	2	3	2
B. abortus 63/130	3	Unknown	Egypt	1963		2	1	2	2	1	3	1	1	1	2	7	2	2	2	2	1	1	3	7	6	2	3	2
B. abortus 5/93	3	Bovine	UK	1993		2	1	2	2	1	3	1	1	1	2#	7	2	2	2	2	1	1	3	7	6	2	3	2
B. abortus F6/05-5	3	Bovine	Sudan	2005		2	1	2	2	1	3	1	1	1	2	7	2	2	2	2	1	1	3	7	6	2	3	2
B. abortus 67/93	4	Buffalo	Iraq	1967		2	1	2	2	1	3	1	1	1	2	7	2	2	2	2	1	1	3	7	6	2	3	2
B. abortus 65/157	3	Unknown	Uganda	1965		2	1	2	2	1	3	1	1	1	2	7	2	2	2	2	1	1	3	7	6	2	3	2
B. abortus LEVI GILA	6	Caprine	Israel	1953		2	1	2	2	1	3	1	1	1	2	7	2	2	2	2	1	1	3	7	6	2	3	2
B. abortus 67/186	6	Bovine	Turkey	1967		2	1	2	2	1	3	1	1	1	2	7	2	2	2	2	1	1	3	7	6	2	3	2
B. abortus 80/102	3	Bovine	Spain	1980		2	1	2	2	1	3	1	1	1	2	7	2	2	2	2	1	1	3	7	6	2	3	2
B. abortus LEVI237	6	Bovine	Israel	1952		2	1	2	2	1	3	1	1	1	2	7	2	2	2	2	1	1	3	7	6	2	3	2
B. abortus 99/9971-135	7	Bovine	Mongolia	1988		2	1	2	2	1	3	1	1	1	2	7	2	2	2	2	1	1	3	7	6	2	3	2
B. abortus 67/79	3	Bovine	UK	1967		2	1	2	2	1	3	1	1	1	2	7	2	2	2	2	1	1	3	7	6	2	3	2
B. abortus F3/07-14	1	Not human	Italy	2007		2	1	2	2	1	3	1	1	1	2	7	2	2	2	2	1	1	3	7	6	2	3	2
B. abortus F5/04-1	1	Bovine	Portugal	2004		2	1	2	2	1	3	1	1	1	2	7	2	2	2	2	1	1	3	7	6	2	3	2
B. abortus F5/04-5	3	Bovine	Portugal	2004		2	1	2	2	1	3	1	1	1	2	7	2	2	2	2	1	1	3	7	6	2	3	2
B. abortus F5/04-7	3	Bovine	Portugal	2004		2	1	2	2	1	3	1	1	1	2	7	2	2	2	2	1	1	3	7	6	2	3	2
B. abortus R42-08	3	Bovine	Mongolia	2008		2	1	2	2	1	3	1	1	1	2	13	2	2	2	2	1	1	3	7	6	2	3	96
B. abortus 63/183	6	Ovine	USSR	1963		2	1	2	2	9	3	1	1	1	N/A (30)	7	2	2	2	2	1	1	3	7	6	2	3	62
B. abortus Sicily B119	3	Bovine	Italy			2	1	2	2	9	3	1	1	1	N/A (30)	7	2	2	2	2	1	1	3	7	6	2	3	62
B. abortus Sicily 902A	3	Bovine	Italy			2	1	2	2	9	3	1	1	1	N/A (30)	7	2	2	2	2	1	1	3	7	6	2	3	62
B. abortus 93/2	3	Bovine	Bolivia	1993		2	1	2	2	1	3	1	1	1	2	6	2	2	2	2	8	1	3	7	6	2	3	29
B. abortus 03/4923-239	7	Bovine	Turkey	2003		6	1	2	2	1	3	1	1	1	3#	7	2	2	2	2	1	1	3	7	6	2	3	3
B. abortus biovar 5 B3196	5	Bovine	UK	1959		2	1	2	2	1	3	1	1	1	2#	6	2	2	2	2	1	1	3	7	6	2	3	30
B. abortus biovar 9 C68	9	Bovine	UK	1958		2	1	2	2	1	3	1	1	1	2#	6	2	2	2	2	1	1	3	7	6	2	3	30
B. abortus 67/996	9	Bovine	UK	1967		2	1	2	2	1	3	1	1	1	2	6	2	2	2	2	1	1	3	7	6	2	3	30
B. abortus 64/122	9	Bovine	UK	1964		2	1	2	2	1	3	1	1	1	2	6	2	2	2	2	1	1	3	7	6	2	3	30
B. abortus 67/877	5	Bovine	UK	1967		2	1	2	2	1	3	1	1	1	2	6	2	2	2	2	1	1	3	7	6	2	3	30
B. abortus 63/144	5	Human	France	1963		2	1	2	2	1	3	1	1	1	2	6	2	2	2	2	1	1	3	7	6	2	3	30
B. abortus 63/139	5	Ovine	Germany	1963		2	1	2	2	1	3	1	1	1	2	6	2	2	2	2	1	1	3	7	6	2	3	30
B. abortus 67/885	5	Bovine	UK	1967		2	1	2	2	1	3	1	1	1	2	6	2	2	2	2	1	1	3	7	6	2	3	30
B. abortus 63/138	5	Human	Germany	1963		2	1	2	2	1	3	1	1	1	2	6	2	2	2	2	1	1	3	7	6	2	3	30
B. abortus 63/159	5	Bovine	UK	1963		2	1	2	2	1	3	1	1	1	2	6	2	2	2	2	1	1	3	7	6	2	3	30
B. abortus 79/14	4	Bovine	Chad	1979		2	1	2	2	1	3	1	1	1	2	6	2	2	2	2	1	1	3	7	6	2	3	30
B. abortus 63/136	5	Human	USSR	1963		2	1	2	2	1	3	1	1	1	2	6	2	2	2	2	1	1	3	7	6	2	3	30
B. abortus 939/67	5	Unknown	UK	1967		2	1	2	2	1	3	1	1	1	2	6	2	2	2	2	1	1	3	7	6	2	3	30
B. abortus 351/78	4	Unknown	UK	1978		2	1	2	2	1	3	1	1	1	2	6	2	2	2	2	1	1	3	7	6	2	3	30
B. abortus 360/78	5	Bovine	UK	1978		2	1	2	2	1	3	1	1	1	2	6	2	2	2	2	1	1	3	7	6	2	3	30
B. abortus 184/68	4	Unknown	UK	1968		2	1	2	2	1	3	1	1	1	2	6	2	2	2	2	1	1	3	7	6	2	3	30
B. abortus 377/65	9	Bovine	UK	1965		2	1	2	2	1	3	1	1	1	2	6	2	2	2	2	1	1	3	7	6	2	3	30
B. abortus 63/87	5	Bovine	UK	1963		2	1	2	2	1	3	1	1	1	2	6	2	2	2	2	1	1	3	7	6	2	3	30
B. abortus 90/66	9	Bovine	UK	1966		2	1	2	2	1	3	1	1	1	2	6	2	2	2	2	1	1	3	7	6	2	3	30
B. abortus 158/68	5	Bovine	UK	1968		2	1	2	2	1	3	1	1	1	2	6	2	2	2	2	1	1	3	7	6	2	3	30
B. abortus 355/78	9	Unknown	UK	1978		2	1	2	2	1	3	1	1	1	2	6	2	2	2	2	1	1	3	7	6	2	3	30
B. abortus 1237/67	9	Unknown	UK	1967		2	1	2	2	1	3	1	1	1	2	6	2	2	2	2	1	1	3	7	6	2	3	30
B. abortus 527/64	5	Unknown	UK	1964		2	1	2	2	1	3	1	1	1	2	6	2	2	2	2	1	1	3	7	6	2	3	30
B. abortus 938/67	9	Unknown	UK	1967		2	1	2	2	1	3	1	1	1	2	6	2	2	2	2	1	1	3	7	6	2	3	30
B. abortus 29/68	9	Bovine	UK	1968		2	1	2	2	1	3	1	1	1	2	6	2	2	2	2	1	1	3	7	6	2	3	30
B. abortus162/65	5	Bovine	UK	1965		2	1	2	2	1	3	1	1	1	2	6	2	2	2	2	1	1	3	7	6	2	3	30
B. abortus 24/68	4	Bovine	UK	1968		2	1	2	2	1	3	1	1	1	2	6	2	2	2	2	1	1	3	7	6	2	3	30
B. abortus 85/140	3	Bovine	Greece	1985		2	1	2	2	1	3	1	1	1	2	6	2	2	2	2	1	1	3	10	6	2	3	71
B. abortus 65/185	3	Bovine	India	1965		2	1	2	2	1	3	1	1	1	2	6	2	2	2	2	1	1	2	7	6	2	3	31
B. abortus Sri Lanka 1		NK	Sri Lanka	NK		2	1	2	2	1	3	1	1	1	2#	6	2	2	2	2	1	1	2	7	6	2	3	31
B. abortus F10/06-15	3	Human	Thailand	2006		2	1	2	2	1	3	1	1	1	2	6	2	2	2	2	1	1	2	7	6	2	3	31
B. abortus F10/06- 3	3	Bovine	Thailand	2006		2	1	2	2	1	3	1	1	1	2	6	2	2	2	2	1	1	2	7	6	2	3	31
B. abortus F10/06-5	3	Bovine	Thailand	2006		2	1	2	2	1	3	1	1	1	2	6	2	2	2	2	1	1	2	7	6	2	3	31
B abortus F10/06-6	3	Bovine	Thailand	2006		2	1	2	2	1	3	1	1	1	2	6	2	2	2	2	1	1	2	7	6	2	3	31
B. abortus 86/49	3	Bovine	India	1986		2	1	2	2	1	3	1	1	17	N/A (31)	6	2	2	2	2	1	1	2	7	6	2	3	63
B. abortus 85/69	3	Bovine	India	1985		2	1	2	2	1	3	1	1	17	N/A (31)	6	2	2	2	2	1	1	2	7	6	2	3	63
B. abortus 87/53	3	Bovine	India	1987		2	1	2	2	1	3	1	1	17	N/A (31)	6	2	2	2	2	1	1	2	7	6	2	3	63
B. abortus biovar 6 870	6	Bovine	Holland	1959		2	1	2	2	2	3	1	1	1	4#	6	2	2	2	2	1	1	3	7	6	2	3	4
B. abortus 64/83	1	Bovine	Zimbabwe	1964		5	7	10	7	6	3	7	1	1	6	2	2	3	2	4	1	1	3	7	6	2	3	6
B. abortus biovar 3 Tulya	3	Human	Uganda	1958		5	7	10	7	6	3	7	1	1	6#	2	2	3	2	4	1	1	3	7	6	2	3	6
B. abortus F6/05-3	1	Bovine	Sudan	2005		5	7	10	7	6	3	7	1	1	6	2	2	3	2	4	1	1	3	7	6	2	3	6
B abortus 63/24	3	Unknown	Zimbabwe	1963		5	7	10	7	6	3	7	1	1	6	2	2	3	2	4	1	1	3	7	6	2	3	6
B. abortus F1/06-B21	1	Bovine	Zimbabwe	2006		5	7	10	7	6	3	7	1	1	6	2	2	3	2	4	1	1	3	7	6	2	3	6
B. abortus 82/10	6	Unknown	Kenya	1982		5	7	4	7	1	3	7	1	1	N/A (32)	2	2	2	2	4	1	1	3	7	6	2	3	64
B. abortus 80/11	3	Bovine	Chad	1980		5	7	4	7	1	3	7	1	1	N/A (32)	2	2	2	2	4	1	1	3	7	6	2	3	64
B. abortus 80/28	2	Bovine	Chad	1980		5	7	4	7	1	3	7	1	1	N/A (32)	2	2	13	2	4	1	1	3	7	6	2	3	65
B. abortus F6/05-2	6	Bovine	Sudan	2005		5	8	4	7	1	3	7	1	12	N/A (33)	2	5	2	2	4	1	1	3	7	6	2	3	32
B. abortus F6/05-8	6	Bovine	Sudan	2005		5	8	4	7	1	3	7	1	12	N/A (33)	2	5	2	2	4	1	1	3	7	6	2	3	32
B. abortus F6/05-4	6	Unknown	Sudan	2005		5	8	4	7	1	3	7	1	1	N/A (34)	2	2	2	2	4	1	1	3	7	6	2	3	33
B. abortus F6/05-7	6	Unknown	Sudan	2005		5	8	4	7	1	3	7	1	1	N/A (34)	2	2	2	2	4	1	1	3	7	6	2	3	33
B. abortus F6/05-9	6	Bovine	Sudan	2005		5	8	4	7	1	3	7	1	1	N/A (34)	2	2	2	2	4	1	1	3	7	6	2	3	33
B. abortus F6/05-10	6	Bovine	Sudan	2005		5	8	4	7	1	3	7	1	1	N/A (34)	2	2	2	2	4	1	1	3	7	6	2	3	33
B. abortus 87/38	6	Bovine	Sudan	1987		5	8	4	7	1	3	7	1	1	N/A (34)	2	2	2	2	4	1	1	3	7	6	2	3	33
B. abortus 78/14	6	Bovine	Chad	1978		5	8	4	7	1	3	7	1	1	N/A (34)	2	2	2	2	4	1	1	3	7	6	2	3	33
B. abortus 87/65	1	Bovine	Sudan	1987		5	8	4	7	1	3	7	1	1	N/A (34)	2	2	2	2	4	1	1	3	7	6	2	3	33
B. abortus 65/110	1	Unknown	Nigeria	1965		5	8	4	7	1	3	7	1	1	N/A (34)	2	2	2	2	4	1	1	3	7	6	2	3	33
B. abortus F11/06-K4	6	Bovine	Sudan	2006		5	8	4	7	1	3	7	1	1	N/A (34)	2	2	2	2	4	1	1	3	7	6	2	3	33
B. abortus F6/05-39	1	Camel	Sudan	2005		5	8	4	7	1	3	7	1	1	N/A (34)	2	2	2	2	4	1	1	3	7	6	2	3	33
B. abortus F11/06-K1	6	Camel	Sudan	2006		5	8	4	7	1	3	7	1	1	N/A (34)	2	2	2	2	4	1	1	3	7	6	2	3	33
B. abortus 65/114		Unknown	Nigeria	1965		5	8	4	7	1	3	7	1	1	N/A (34)	2	2	2	2	4	1	1	3	7	6	2	3	33
B. abortus 87/28	6	Bovine	Sudan	1987		5	8	4	7	1	3	7	1	1	N/A (34)	2	2	2	12	4	1	1	3	7	6	2	3	34
B. abortus 78/36	3	Bovine		1978		7	7	4	2	1	3	9	1	20	N/A (35)	2	2	2	2	4	1	1	3	8	6	2	3	81
B. abortus 78/32	1	Bovine	Senegal	1978		7	7	4	2	1	3	9	1	1	N/A (36)	2	2	2	2	4	1	1	3	8	6	3	3	72
B, abortus 78/33	1	Bovine	Senegal	1978		7	7	4	2	1	3	9	1	1	N/A (36)	2	2	2	2	4	1	1	3	8	6	2	3	35
B. abortus 80/101	1	Unknown	Nigeria	1980		7	7	4	2	1	3	9	1	1	N/A (36)	2	2	2	2	4	1	1	3	8	6	2	3	35
B. abortus 88/217	6	Bovine	Mozambique	1988		2	2	19	8	8	3	9	1	14	N/A (37)	2	2	2	11	2	10	1	3	7	12	2	3	36
B. abortus 63/294	7	Unknown	Kenya	1963		2	2	16	8	8	3	9	1	13	N/A (38)	2	2	2	11	2	10	1	3	7	12	2	3	37
B. melitensis biovar 1 16MT	1	Caprine	USA	1952		3	5	3	2	1	5	2	2	10	7#	1	2	2	1	1	1	1	4	5	7	2	11	73
B. melitensis Argentina 1			Argentina			3	5	3	2	1	5	2	2	10	7	1	2	2	1	1	1	1	4	5	7	2	11	73
B. melitensis F6/05-12	3	Camel	Sudan	2005		3	5	3	2	1	5	2	2	10	7	1	2	2	1	1	1	1	4	5	7	2	11	73
B. melitensis F6/05-13	3	Camel	Sudan	2005		3	5	3	2	1	5	2	2	10	7	1	2	2	1	1	1	1	4	5	7	2	11	73
B. melitensis UK39/05		Human	UK	2005		3	5	3	2	1	5	2	2	10	7	1	2	2	1	1	1	1	4	5	7	2	11	73
B. melitensis Rev1			USA	1964		3	5	3	2	1	5	2	2	10	7	1	2	2	1	1	1	1	4	5	7	2	11	73
B. melitensis F3/02	2	Human	Unknown (Norway)	2002		3	5	3	2	1	5	2	2	10	7#	1	2	2	1	1	1	1	4	5	7	2	3	7
B. melitensis B115						3	5	3	2	1	5	2	2	10	7#	1	2	2	1	1	1	1	4	5	7	2	3	7
B, melitensis BM1	1		Portugal			3	5	3	2	1	5	2	2	10	7#	1	2	2	1	1	1	1	4	5	8	2	3	74
B. melitensis F10/05-2	1	Unknown	Portugal	2005		3	5	3	2	1	5	2	2	10	7	1	2	2	1	1	1	1	4	5	8	2	3	74
B. melitensis F10/05-1	1	Unknown	Portugal	2005		3	5	3	2	1	5	2	2	10	7	1	2	2	1	1	1	1	4	5	8	2	3	74
B. melitensis biovar 2 63/9	2	Caprine	India	1963		3	2	3	2	1	5	3	2	8	8#	1	2	2	1	1	1	1	4	7	7	2	3	8
B. melitensis 63/19	2	Human	India	1963		3	2	3	2	1	5	3	2	8	8#	1	2	2	1	1	1	1	4	7	7	2	3	8
B. melitensis 66/59	3	Ovine	India	1966		3	2	3	2	1	5	3	2	8	8#	1	2	2	1	1	1	1	4	7	7	2	3	8
B. melitensis UK7/01	2	Human	UK	2001		3	2	3	2	1	5	3	2	8	8#	1	2	2	1	1	1	1	4	7	7	2	3	8
B. melitensis F8/01-155	3	Bovine	Serbia	2001		3	2	3	2	1	5	3	2	8	8#	1	2	2	1	1	1	1	4	7	7	2	3	8
B. melitensis 65/155	3	Ovine	Mongolia	1965		3	2	3	2	1	5	3	2	8	8#	1	2	2	1	1	1	1	4	7	7	2	3	8
B. melitensis UK23/01	3	Human	Greece	2001		3	2	3	2	1	5	3	2	8	8#	1	2	2	1	1	1	1	4	7	7	2	3	8
B. melitensis F3/05-373	1	Ovine	Cyprus	2005		3	2	3	2	1	5	3	2	8	8#	1	2	2	1	1	1	1	4	7	7	2	3	8
B. melitensis UK3/06	1	Human	Cyprus	2006		3	2	3	2	1	5	3	2	8	8	1	2	2	1	1	1	1	4	7	7	2	3	8
B. melitensis F2/06-6	3	Ovine	Portugal	2006		3	2	3	2	1	5	3	2	8	8	1	2	2	1	1	1	1	4	7	7	2	3	8
B. melitensis F2/06-5		Bovine	Portugal	2006		3	2	3	2	1	5	3	2	8	8	1	2	2	1	1	1	1	4	7	7	2	3	8
B. melitensis F14/06A	1	Ovine	Albania	2006		3	2	3	2	1	5	3	2	8	8	1	2	2	1	1	1	1	4	7	7	2	3	8
B. melitensis F9/05	3	Unknown	Turkey	2005		3	2	3	2	1	5	3	2	8	8	1	2	2	1	1	1	1	4	7	7	2	3	8
B. melitensis F6/06-20	1	Human	Greece	2006		3	2	3	2	1	5	3	2	8	8	1	2	2	1	1	1	1	4	7	7	2	3	8
B. melitensis UK26/06	1	Human	Saudi Arabia	2006		3	2	3	2	1	5	3	2	8	8	1	2	2	1	1	1	1	4	7	7	2	3	8
B. melitensis UK25B/06	3	Human	UK	2006		3	2	3	2	1	5	3	2	8	8	1	2	2	1	1	1	1	4	7	7	2	3	8
B. melitensis F2/07-3	3	Camel	United Arab Emirates	2007		3	2	3	2	1	5	3	2	8	8	1	2	2	1	1	1	1	4	7	7	2	3	8
B. melitensis UK16/06	3	Human	Thailand	2006		3	2	3	2	1	5	3	2	8	8	1	2	2	1	1	1	1	4	7	7	2	3	8
B. melitensis UK1/07	3	Unknown	Afghanistan	2007		3	2	3	2	1	5	3	2	8	8	1	2	2	1	1	1	1	4	7	7	2	3	8
B. melitensis UK11/07		Human	UK	2007		3	2	3	2	1	5	3	2	8	8	1	2	2	1	1	1	1	4	7	7	2	3	8
B. melitensis F10/05-4	3	Unknown	Portugal	2005		3	2	3	2	1	5	3	2	8	8	1	2	2	1	1	1	1	4	7	7	2	3	8
B. melitensis F10/05-5	3	Unknown	Portugal	2005		3	2	3	2	1	5	3	2	8	8	1	2	2	1	1	1	1	4	7	7	2	3	8
B. melitensis F6/06-1	1	Human	Greece	2006		3	2	3	2	1	5	3	2	8	8	1	2	2	1	1	1	1	4	7	7	2	3	8
B. melitensis UK4/05	3	Human	Unknown	2005		3	2	3	2	1	5	3	2	8	8	1	2	2	1	1	1	1	4	7	7	2	3	8
B. melitensis 63/10	2	Unknown	India	1963		3	2	3	2	1	5	3	2	8	8	1	2	2	1	1	1	1	4	7	7	2	3	8
B. melitensis 64/114	2	Ovine	India	1964		3	2	3	2	1	5	3	2	8	8	1	2	2	1	1	1	1	4	7	7	2	3	8
B. melitensis 65/68	2	Unknown	Mongolia	1965		3	2	3	2	1	5	3	2	8	8	1	2	2	1	1	1	1	4	7	7	2	3	8
B. melitensis 78/5	2	Ovine	Yugoslavia	1978		3	2	3	2	1	5	3	2	8	8	1	2	2	1	1	1	1	4	7	7	2	3	8
B. melitensis 90/45	2	Bovine	Saudi Arabia	1990		3	2	3	2	1	5	3	2	8	8	1	2	2	1	1	1	1	4	7	7	2	3	8
B. melitensis F6/05-6	2	Bovine	Sudan	2005		3	2	3	2	1	5	3	2	8	8	1	2	2	1	1	1	1	4	7	7	2	3	8
B. melitensis S26	1	Caprine	Pakistan	2008		3	2	3	2	1	5	3	2	8	8	1	2	2	1	1	1	1	4	7	7	2	3	8
B. melitensis F5/04-12	3	Porcine	Portugal	2004		3	2	3	2	1	5	3	2	8	8	1	2	2	1	1	1	1	4	7	7	2	3	8
B. melitensis S27	1	Caprine	Pakistan	2008		3	2	3	2	1	5	3	2	8	8	1	2	2	1	1	1	1	4	7	7	2	3	8
B. melitensis 63/227	2	Unknown	Poland	1963		3	2	3	2	1	5	3	2	8	8	1	2	2	1	1	1	1	4	7	7	2	13	93
B. melitensis F10/06-14	1	Caprine	Thailand	2006		3	2	24	2	1	5	3	2	8	N/A (39)	1	2	2	1	1	1	1	4	7	7	2	3	82
B. melitensis F10/06-12	2	Caprine	Thailand	2006		3	2	24	2	1	5	3	2	8	N/A (39)	1	2	2	1	1	1	1	4	7	7	2	3	82
B. melitensis F10/06-16	3	Human	Thailand	2006		3	2	24	2	1	5	3	2	8	N/A (39)	1	2	2	1	1	1	1	4	7	7	2	3	82
B. melitensis UK29/05	1	Human	Afghanistan	2005		3	2	25	2	1	5	3	2	8	N/A (40)	1	2	2	1	1	1	1	4	7	7	2	3	94
B. melitensis 64/150	2	Caprine	India	1964		3	2	26	2	1	5	3	2	8	N/A (41)	1	2	2	1	1	1	1	4	7	7	2	3	95
B. melitensis UK22/06	1	Human	Somalia	2006		3	2	3	2	1	12	3	2	8	N/A (42)	1	2	2	1	1	1	1	4	7	7	2	3	83
B. melitensis UK17/04	2	Human	Egypt	2004		3	2	3	2	1	5	3	2	8	8	9	2	2	1	1	9	1	4	7	7	2	3	38
B. melitensis F13/98		Human	Unknown	1998		3	2	3	2	1	5	3	2	8	8	9	2	2	1	1	9	1	4	7	7	2	3	38
B. melitensis UK2/06	3	Human	Unknown	2006		3	2	3	2	1	5	3	2	8	8	9	2	2	1	1	9	1	4	7	7	2	3	38
B. melitensis UK10/05	3	Human	Syria	2005		3	2	3	2	1	5	3	2	8	8#	9	2	2	1	1	9	1	4	7	7	2	3	38
B. melitensis UK37/05	1	Human	UK	2005		3	2	3	2	1	5	3	2	8	8	9	2	2	1	1	9	1	4	7	7	2	3	38
B. melitensis UK16/05	3	Human	Iraq	2005		3	2	3	2	1	5	3	2	8	8	9	2	2	1	1	9	1	4	7	7	2	3	38
B. melitensis UK17/05		Human	Iraq	2005		3	2	3	2	1	5	3	2	8	8	9	2	2	1	1	9	1	4	7	7	2	3	38
B. melitensis biovar 3 Ether	3	Caprine	Italy	1961		3	2	3	2	1	5	3	2	9	9#	1	2	1	1	1	1	1	4	6	7	2	3	9
B. melitensis UK14/06	1	Human	Somalia	2006		3	2	3	2	1	5	2	2	10	11	1	9	2	1	1	1	1	4	5	7	13	3	84
B. melitensis UK23/06	1	Human	Somalia	2006		3	2	3	2	1	5	2	2	10	11	1	2	2	1	1	1	1	4	5	7	13	3	85
B. melitensis UK24/06	1	Human	Nigeria	2006		3	2	3	2	1	5	2	2	10	11	1	2	2	1	1	1	1	4	14	7	2	3	86
B. melitensis F12/01	1	Ibex	United Arab Emirates	2001		3	2	3	5	1	5	2	2	10	10#	1	2	2	1	1	1	1	4	5	7	2	3	10
B. melitensis UK22/04	1	Human	Unknown	2004		3	2	3	5	1	5	2	2	10	10	1	2	2	1	1	1	1	4	5	7	2	3	10
B. melitensis 80/82	2	Human	Yugoslavia	1980		3	2	3	2	1	5	3	2	10	11#	1	2	1	1	1	1	1	4	6	7	2	3	11
B. melitensis UK31/99	1	Human	Unknown	1999		3	2	3	2	1	5	3	2	10	11#	1	2	1	1	1	1	1	4	6	7	2	3	11
B. melitensis 65/94	3	Ovine	France	1965		3	2	3	2	1	5	3	2	10	11#	1	2	1	1	1	1	1	4	6	7	2	3	11
B. melitensis 80/94	2	Human	Yugoslavia	1980		3	2	3	2	1	5	3	2	10	11	1	2	1	1	1	1	1	4	6	7	2	3	11
B. melitensis 79/221	2	Human	Germany	1999		3	2	3	2	1	5	3	2	10	11	1	2	1	1	1	1	1	4	6	7	2	3	11
B. melitensis F5/07-239A	3	Ovine/Caprine	Sicily, Italy	2007		3	2	3	2	1	5	3	2	10	11	1	2	1	1	1	1	1	4	6	7	12	3	87
B. melitensis R3/07-2	3	Caprine	Sicily, Italy	2007		12	2	3	2	1	5	3	2	10	N/A (43)	1	2	1	1	1	1	1	4	6	7	12	3	88
B. melitensis Sicily B145	3	Ovine	Sicily, Italy			12	2	3	2	1	5	3	2	10	N/A (43)	1	2	1	1	1	1	1	4	6	7	12	3	88
B. melitensis Sicily 23	NK	Bovine	Sicily, Italy			12	2	3	2	1	5	3	2	10	N/A (43)	1	2	1	1	1	1	1	4	6	7	12	3	88
B. melitensis F15/06-1	3	Human	Sicily, Italy	2006		3	2	3	2	1	5	3	2	10	11	1	2	1	1	1	12	1	4	6	7	2	3	89
B. melitensis F15/06-12	3	Human	Sicily, Italy	2006		3	2	3	2	1	5	3	2	10	11	1	2	1	1	1	12	1	4	6	7	2	3	89
B. melitensis UK19/04	1	Human	Somalia	2004		3	2	3	2	1	5	2	2	10	12#	1	2	2	1	1	1	1	4	5	7	2	3	12
B. melitensis R39/03-60	1	Livestock	Tanzania	2003		3	2	3	2	1	5	2	2	10	12#	1	2	2	1	1	1	1	4	5	7	2	3	12
B. melitensis UK19/05	1	Human	Ethiopia	2005		3	2	3	2	1	5	2	2	10	12	1	2	2	1	1	1	1	4	5	7	2	3	12
B. melitensis UK40/05	1	Human	Ethiopia	2005		3	2	3	2	1	5	2	2	10	12	1	2	2	1	1	1	1	4	5	7	2	3	12
B. melitensis UK23/04	1	Human	Unknown	2004		3	2	3	2	1	5	2	2	10	12	1	2	2	1	1	1	1	4	5	7	2	3	12
B. melitensis UK25/04	3	Human	Somalia	2004		3	2	3	2	1	5	2	2	10	12	1	2	2	1	1	1	1	4	5	7	2	3	12
B. melitensis UK26/04	1	Human	Somalia	2004		3	2	3	2	1	5	2	2	10	12	1	2	2	1	1	1	1	4	5	7	2	3	12
B. melitensis UK21/04	1	Human	Ethiopia	2004		3	2	3	2	1	5	2	2	10	12	1	2	2	1	1	1	1	4	5	7	2	3	12
B. melitensis F1/06 B10	1	Caprine	Zimbabwe	1988		3	2	3	2	1	5	2	2	10	12	1	2	2	15	1	1	1	4	15	7	2	3	90
B. ovis ATCC 63/290T	N/A	Ovine	Australia	1963		1	3	9	2	1	3	4	1	3	13#	4	4	9	4	5	2	1	4	3	10	2	7	13
B. ovis REO	N/A	NK	NK			1	3	9	2	1	3	4	1	3	13#	4	4	9	4	5	2	1	4	3	10	2	7	13
B. ovis 79/60	N/A	Ovine	France	1979		1	3	9	2	1	3	4	1	3	13#	4	4	9	4	5	2	1	4	3	10	2	7	13
B. ovis 63/96	N/A	Ovine	Argentina	1963		1	3	9	2	1	3	4	1	3	13#	4	4	9	4	5	2	1	4	3	10	2	7	13
B. ovis 81/2	N/A	Ovine	Germany	1981		1	3	9	2	1	3	4	1	3	13#	4	4	9	4	5	2	1	4	3	10	2	7	13
B. ovis 81/8	N/A	Ovine	Spain	1981		1	3	9	2	1	3	4	1	3	13#	4	4	9	4	5	2	1	4	3	10	2	7	13
B. ovis S92	N/A	NK	France			1	3	9	2	1	3	4	1	3	13#	4	4	9	4	5	2	1	4	3	10	2	7	13
B. ovis 80/125	N/A	Ovine	New Zealand	1980		1	3	9	2	1	3	4	1	3	13#	4	4	9	4	5	2	1	4	3	10	2	7	13
B. ovis 79/69	N/A	Ovine	New Zealand	1979		1	3	9	2	1	3	4	1	3	13#	4	4	9	4	5	2	1	4	3	10	2	7	13
B. ovis F10/D4/02	N/A	Ovine/Cervine	New Zealand	2002		1	3	9	2	1	3	4	1	3	13#	4	4	9	4	5	2	1	4	3	10	2	7	13
B. ovis F8/05B	N/A	Ovine	Croatia	2005		1	3	9	2	1	3	4	1	3	13	4	4	9	4	5	2	1	4	3	10	2	7	13
B. suis 01-5744	1	Porcine	French Polynesia			1	6	4	1	4	3	5	1	2	14#	5	2	4	2	2	1	1	4	2	3	2	2	14
B. suis 64/24	1	Porcine	USA	1964		1	6	4	1	4	3	5	1	2	14#	5	2	4	2	2	1	1	4	2	3	2	2	14
B. suis F1/04	1	Human	Netherlands	2004		1	6	4	1	4	3	5	1	2	14#	5	2	4	2	2	1	1	4	2	3	2	2	14
B. suis F6/04 73/1616			New Zealand	2004		1	6	4	1	4	3	5	1	2	14#	5	2	4	2	2	1	1	4	2	3	2	2	14
B. suis 2987 (RT2)	1	Human	Wallis & Futuna Islands			1	6	4	1	4	3	5	1	2	14#	5	2	4	2	2	1	1	4	2	3	2	2	14
B. suis 76/4	1	Human	Australia	1976		1	6	4	1	4	3	5	1	2	14	5	2	4	2	2	1	1	4	2	3	2	2	14
B. suis 80/131		Unknown	Argentina	1980		1	6	4	1	4	3	5	1	2	14	5	2	4	2	2	1	1	4	2	3	2	2	14
B. suis 80/145		Unknown	Argentina	1980		1	6	4	1	4	3	5	1	2	14	5	2	4	2	2	1	1	4	2	3	2	2	14
B. suis 63/180	1	Porcine	Bulgaria	1963		1	6	4	1	4	3	5	1	2	14	5	2	4	2	2	1	1	4	2	3	2	1	75
B. suis biovar 1 1330T	1	Porcine	USA			1	6	4	1	4	3	5	1	2	14#	5	2	4	2	2	1	1	4	2	3	2	1	75
B. suis F7/03 BSI	1	Porcine	Croatia	2003		1	6	4	1	4	3	5	1	2	14#	5	2	4	2	2	1	1	4	2	3	2	1	75
B. suis 63/176	1	Human	Tunisia	1963		1	6	4	1	4	3	5	1	2	14#	5	2	4	2	2	1	1	4	2	3	2	1	75
B. suis 92/29	1	Human	Mexico	1992		1	6	4	1	4	3	5	1	2	14#	5	2	4	2	2	1	1	4	2	3	2	1	75
B. suis 3081-2 (RT1)		Equine	Croatia			1	6	4	1	4	3	5	1	2	14#	5	2	4	2	2	1	1	4	2	3	2	1	75
B. suis 3025-3 (RT3)		Porcine	Croatia			1	6	4	1	4	3	5	1	2	14#	5	2	4	2	2	1	1	4	2	3	2	1	75
B. suis 63/178	1	Unknown	Switzerland	1963		1	6	4	1	4	3	5	1	2	14	5	2	4	2	2	1	1	4	2	3	2	1	75
B. suis F12/02	2	Leporine	Denmark	2002		1	2	7	1	3	3	5	3	2	15#	5	2	8	3	2	4	3	4	1	3	10	3	76
B. suis F13/02	2	Leporine	Denmark	2002		1	2	7	1	3	3	5	3	2	15#	5	2	8	3	2	4	3	4	1	3	2	3	15
B. suis 74/12	2	Unknown	Denmark	1974		1	2	7	1	3	3	5	3	2	15#	5	2	8	3	2	4	3	4	1	3	2	3	15
B. suis 74/11	2	Unknown	Denmark	1974		1	2	7	1	3	3	5	3	2	15#	5	2	8	3	2	4	3	4	1	3	2	3	15
B. suis 6335 (RT9)	2	Porcine	France			1	2	7	1	3	3	5	3	2	15#	5	2	8	3	2	4	3	4	1	3	2	3	15
B. suis biovar 2 Thomsen	2	Porcine	Denmark	1952		1	2	7	1	3	3	5	3	2	15#	5	2	8	3	2	4	3	4	1	3	2	3	15
B. suis F5/03-2	2	Porcine	Portugal	2003		1	2	7	1	3	3	5	3	2	15#	5	2	8	3	2	1	4	4	1	3	2	3	39
B. suis Portugal 23	2	Unknown	Portugal			1	2	7	1	3	3	5	3	2	15#	5	2	8	3	2	1	4	4	1	3	2	3	39
B. suis Portugal 31	2	Unknown	Portugal			1	2	7	1	3	3	5	3	2	15#	5	2	8	3	2	1	4	4	1	3	2	3	39
B. suis Portugal 32	2	Unknown	Portugal			1	2	7	1	3	3	5	3	2	15#	5	2	8	3	2	1	4	4	1	3	2	3	39
B. suis 5952-1 (RT10)	2	Porcine	France			1	2	7	1	3	3	5	3	2	15#	5	2	8	3	2	1	4	4	1	3	2	3	39
B. suis 3017-5 (RT13)	2	Porcine	Portugal			1	2	7	1	3	3	5	3	2	15#	5	2	8	3	2	1	4	4	1	3	2	3	39
B. suis F4/06-144	2	Unknown	Spain			1	2	7	1	3	3	5	3	2	15	5	2	8	3	2	1	4	4	1	3	2	3	39
B. suis F4/06-145	2	Unknown	Spain			1	2	7	1	3	3	5	3	2	15	5	2	8	3	2	1	4	4	1	3	2	3	39
B. suis F4/06-147	2	Unknown	Spain			1	2	7	1	3	3	5	3	2	15	5	2	8	3	2	1	4	4	1	3	2	3	39
B. suis F3/06-30	2	Porcine	Portugal	2001		1	2	7	1	3	3	5	3	2	15	5	2	8	3	2	1	4	4	1	3	2	3	39
B. suis F3/06-32	2	Porcine	Portugal	2000		1	2	7	1	3	3	5	3	2	15	5	2	8	3	2	1	4	4	1	3	2	3	39
B. suis 79/194	2	Leporine	Czechoslovakia			1	2	7	1	3	3	5	3	2	15#	5	2	8	3	2	4	4	4	1	3	2	3	40
B. suis 92/63	2	Leporine	Czechoslovakia			1	2	7	1	3	3	5	3	2	15#	5	2	8	3	2	4	4	4	1	3	2	3	40
B. suis 11580-4528 (RT4)	2	Leporine	France			1	2	7	1	3	3	5	3	2	15#	5	2	8	3	2	4	4	4	1	3	2	3	40
B. suis 13000 (RT5)	2	Leporine	France			1	2	7	1	3	3	5	3	2	15#	5	2	8	3	2	4	4	4	1	3	2	3	40
B. suis 4924-10 (RT6)	2	Porcine	France			1	2	7	1	3	3	5	3	2	15#	5	2	8	3	2	4	4	4	1	3	2	3	40
B. suis 9757 (RT7)	2	Porcine	France			1	2	7	1	3	3	5	3	2	15#	5	2	8	3	2	4	4	4	1	3	2	3	40
B. suis 7926-4204 (RT8)	2	Leporine	France			1	2	7	1	3	3	5	3	2	15#	5	2	8	3	2	4	4	4	1	3	2	3	40
B. suis 9182 (RT11)	2	Leporine	France			1	2	7	1	3	3	5	3	2	15#	5	2	8	3	2	4	4	4	1	3	2	3	40
B. suis 4898 ((RT12)	2	Bovine	France			1	2	7	1	3	3	5	3	2	15#	5	2	8	3	2	4	4	4	1	3	2	3	40
B. suis 1483-8 (RT14)	2	Wild Boar	France			1	2	7	1	3	3	5	3	2	15#	5	2	8	3	2	4	4	4	1	3	2	3	40
B. suis 2067-203 (RT15)	2	Porcine	France			1	2	7	1	3	3	5	3	2	15#	5	2	8	3	2	4	4	4	1	3	2	3	40
B. suis 115 (RT16)	2	Leporine	France			1	2	7	1	3	3	5	3	2	15#	5	2	8	3	2	4	4	4	1	3	2	3	40
B. suis 770 (RT17)	2	Wild Boar	Italy			1	2	7	1	3	3	5	3	2	15#	5	2	8	3	2	4	4	4	1	3	2	3	40
B. suis 1918-1 (RT18)	2	Wild Boar	Switzerland			1	2	7	1	3	3	5	3	2	15#	5	2	8	3	2	4	4	4	1	3	2	3	40
B. suis F8/06-1	2	Wild Boar	Belgium	1992		1	2	7	1	3	3	5	3	2	15	5	2	8	3	2	4	4	4	1	3	2	3	40
B. suis F8/06-9	2	Wild Boar	Belgium	2003		1	2	7	1	3	3	5	3	2	15	5	2	8	3	2	4	4	4	1	3	2	3	40
B. suis F8/06-10	2	Wild Boar	Belgium	2003		1	2	7	1	3	3	5	3	2	15	5	2	8	3	2	4	4	4	1	3	2	3	40
B. suis F8/06-15	2	Wild Boar	Belgium	2003		1	2	7	1	3	3	5	3	2	15	5	2	8	3	2	4	4	4	1	3	2	3	40
B. suis F8/06-16	2	Wild Boar	Belgium	2003		1	2	7	1	3	3	5	3	2	15	5	2	8	3	2	4	4	4	1	3	2	3	40
B. suis F8/06-17	2	Wild Boar	Belgium	2003		1	2	7	1	3	3	5	3	2	15	5	2	8	3	2	4	4	4	1	3	2	3	40
B. suis F8/06-19	2	Wild Boar	Belgium	1998		1	2	7	1	3	3	5	3	2	15	5	2	8	3	2	4	4	4	1	3	2	3	40
B. suis F8/06-11	2	Wild Boar	Belgium	2003		1	2	7	1	3	3	5	3	2	15	5	2	8	3	2	4	4	4	1	3	2	3	40
B. suis F8/06-18	2	Wild Boar	Belgium	2004		1	2	7	1	3	3	5	3	2	15	5	2	8	3	2	4	4	4	1	3	2	3	40
B. suis F8/06-12	2	Wild Boar	Belgium	2003		1	2	7	1	3	3	5	3	2	15	5	2	8	3	2	4	4	4	1	3	2	3	40
B. suis F9/06-1	2	Wild Boar	Italy			1	2	7	1	3	3	5	3	2	15	5	2	8	3	2	4	4	4	1	3	2	3	40
B. suis F9/06-2	2	Wild Boar	Italy			1	2	7	1	3	3	5	3	2	15	5	2	8	3	2	4	4	4	1	3	2	3	40
B. suis F9/06-3	2	Wild Boar	Italy			1	2	7	1	3	3	5	3	2	15	5	2	8	3	2	4	4	4	1	3	2	3	40
B. suis F9/06-4	2	Wild Boar	Italy			1	2	7	1	3	3	5	3	2	15	5	2	8	3	2	4	4	4	1	3	2	3	40
B. suis F9/06-5	2	Wild Boar	Italy			1	2	7	1	3	3	5	3	2	15	5	2	8	3	2	4	4	4	1	3	2	3	40
B. suis F9/06-6	2	Wild Boar	Italy			1	2	7	1	3	3	5	3	2	15	5	2	8	3	2	4	4	4	1	3	2	3	40
B. suis F7/06-5	2	Leporine	Germany	2005		1	2	7	1	3	9	5	3	2	N/A (44)	5	2	8	3	2	4	4	4	1	3	2	3	41
B. suis F8/06-3	2	Wild Boar	Belgium	1992		1	10	7	1	3	3	5	3	2	N/A (45)	5	2	8	2	2	4	4	4	1	3	2	3	42
B. suis F8/06-2	2	Wild Boar	Belgium	1992		1	2	7	1	3	3	5	3	2	15	5	2	8	2	2	4	4	4	1	3	2	3	43
B. suis F8/06-4	2	Wild Boar	France	1993		1	2	7	1	3	3	5	3	2	15	5	2	8	2	2	4	4	4	1	3	2	3	43
B. suis F8/06-5	2	Wild Boar	France	1993		1	2	7	1	3	3	5	3	2	15	5	2	8	2	2	4	4	4	1	3	2	3	43
B. suis F8/06-6	2	Wild Boar	Belgium	2003		1	2	7	1	3	3	5	3	2	15	5	2	8	2	2	4	4	4	1	3	2	3	43
B. suis F8/06-7	2	Wild Boar	Belgium	2003		1	2	7	1	3	3	5	3	2	15	5	2	8	2	2	4	4	4	1	3	2	3	43
B. suis F8/06-8	2	Wild Boar	Belgium	2003		1	2	7	1	3	3	5	3	2	15	5	2	8	2	2	4	4	4	1	3	2	3	43
B. suis F8/06-13	2	Wild Boar	Belgium	2003		1	2	7	1	3	3	5	3	2	15	5	2	8	2	2	4	4	4	1	3	2	3	43
B. suis F8/06-14	2	Wild Boar	Belgium	2003		1	2	7	1	3	3	5	3	2	15	5	2	8	2	2	4	4	4	1	3	2	3	43
B. suis F8/06-20	2	Wild Boar	Belgium	1998		1	2	7	1	3	3	5	3	2	15	5	2	8	2	2	4	4	4	1	3	2	3	43
B. suis F3/06-23	2	Porcine	Portugal			1	2	7	1	3	3	5	3	2	15	5	2	8	2	2	1	4	4	1	3	2	3	44
B. suis F3/06-26	2	Porcine	Portugal			1	2	7	1	3	3	5	3	2	15	5	2	8	2	2	1	4	4	1	3	2	3	44
B. suis F4/06-146			Spain			1	2	7	1	3	3	5	3	2	15	5	2	8	2	2	1	4	4	1	3	2	3	44
B. suis 94/11	2	Porcine	Bulgaria			4	2	7	1	3	3	5	3	2	16#	5	2	8	3	2	1	4	4	1	3	2	3	91
B. suis 1107 (RT20)	2	Wild Boar	Germany			4	2	7	1	3	3	5	3	2	16#	5	2	8	3	2	1	4	4	1	3	2	6	16
B. suis 3025-1 (RT21)	2	Porcine	Croatia			4	2	7	1	3	3	5	3	2	16#	5	2	8	3	2	1	4	4	1	3	2	6	16
B. suis F7/06-2	2	Wild Boar	Germany			4	2	7	1	3	3	5	3	2	16	5	2	8	3	2	1	4	4	1	3	2	6	16
B. suis F7/06-3	2	Wild Boar	Germany			4	2	7	1	3	3	5	3	2	16	5	2	8	3	2	1	4	4	1	3	2	6	16
B. suis F7/06-4	2	Wild Boar	Germany			4	2	7	1	3	3	5	3	2	16	5	2	8	3	2	1	4	4	1	3	2	6	16
B. suis F7/06-1	2	Wild Boar	Germany			4	2	7	1	3	3	5	3	2	16	5	2	8	2	2	1	4	4	1	3	2	6	45
B. suis 63/261	2		Denmark	1963		4	2	7	1	3	8	5	3	16	N/A (46)	5	2	8	2	2	1	7	4	1	3	2	3	46
B. suis 9635 (RT19)	2	Porcine	France			4	2	7	1	3	3	5	3	2	16#	5	2	8	3	2	1	5	4	1	3	2	6	47
B. suis biovar 3 686	3	Porcine	USA	1963		1	6	4	1	5	3	5	4	2	17#	5	2	7	2	2	1	1	4	2	4	2	2	17
B. suis 63/34 bv 3	3					1	6	4	1	5	3	5	4	2	17#	5	2	7	2	2	1	1	4	2	4	2	2	17
B. suis F10/05-10	3	Porcine	Portugal	2005		1	6	4	1	5	3	5	4	2	17	5	2	7	2	2	1	1	4	2	4	2	2	17
B. suis 63/202	4	Reindeer	Poland	1963		1	6	4	1	5	3	5	4	2	17#	5	2	7	2	2	1	1	4	2	5	2	2	78
B. suis 79/30	4	Human	Finland	1979		1	6	4	1	5	3	5	4	2	17#	5	2	7	2	2	1	1	4	2	5	2	2	78
B. suis biovar 4 40	4	Reindeer	USSR	1967		1	6	4	1	5	3	5	4	2	17#	5	2	7	2	2	1	1	4	2	5	2	2	78
B. suis 63/219		Reindeer	Poland	1963		1	6	4	1	5	3	5	4	2	17#	5	2	7	2	2	1	1	4	2	5	2	2	78
B. suis 81/25	4	Human	UK	1981		1	6	4	1	5	3	5	4	2	17	5	2	7	2	2	1	1	4	2	5	2	2	78
B. suis 63/252	4	Caribou	USA	1963		1	6	4	1	5	3	5	4	2	17#	5	2	7	2	2	6	1	4	2	5	2	2	48
B. suis 63/198	4	Reindeer	Poland	1963		1	6	4	1	5	3	5	5	2	18#	5	2	7	2	2	1	1	4	2	5	2	2	18
B. suis biovar 5 513	5	Rodent	USSR			1	2	4	6	1	3	5	1	2	19#	2	2	6	2	2	1	2	4	3	3	2	3	19
B. suis 79/146	5	Rodent	USSR	1979		1	2	4	6	1	3	5	1	2	19	2	2	6	2	2	1	2	4	3	3	2	3	19
B. suis 79/148	5	Rodent	USSR	1979		1	2	4	6	1	3	5	1	2	19	2	2	6	2	2	1	2	4	3	3	2	3	19
B. suis ELT 80	5	Human	UK			1	2	4	6	1	3	5	1	2	19	2	2	6	2	2	1	2	4	3	3	2	3	19
Brucella sp. 63/311	N/A	Human	Thailand	1963		1	2	14	2	1	3	5	6	11	N/A (47)	2	2	4	2	2	1	1	4	4	11	2	3	58
Brucella sp. 63/312	N/A	Human	Thailand	1963		1	2	18	2	1	3	5	6	11	N/A (48)	2	2	4	2	2	1	1	4	4	11	2	3	66
Brucella sp. 63/313	N/A	Human	Thailand	1963		1	2	18	2	1	3	5	6	11	N/A (48)	2	2	4	2	2	1	1	4	4	11	2	3	66
B. canis RM6/66T	N/A	Canine	USA	1966		1	6	4	1	5	3	5	4	6	20#	5	2	7	2	2	1	1	4	2	5	4	2	20
B. canis 79/85	N/A	Canine	Peru	1979		1	6	4	1	5	3	5	4	6	20#	5	2	7	2	2	1	1	4	2	5	4	2	20
B. canis 79/92	N/A	Canine	Germany	1979		1	6	4	1	5	3	5	4	6	20#	5	2	7	2	2	1	1	4	2	5	4	2	20
B. canis 79/139	N/A	Canine	USA	1979		1	6	4	1	5	3	5	4	6	20#	5	2	7	2	2	1	1	4	2	5	4	2	20
B. canis 79/94	N/A	Canine	USA	1979		1	6	4	1	5	3	5	4	6	20	5	2	7	2	2	1	1	4	2	5	4	2	20
B. canis 79/32	N/A	Canine	Germany	1979		1	6	4	1	5	3	5	4	6	20	5	2	7	2	2	1	1	4	2	5	4	2	20
B. canis 79/33	N/A	Canine	Germany	1979		1	6	4	1	5	3	5	4	6	20	5	2	7	2	2	1	1	4	2	5	4	2	20
B. canis 79/34	N/A	Canine	Germany	1979		1	6	4	1	5	3	5	4	6	20	5	2	7	2	2	1	1	4	2	5	4	2	20
B. canis 79/35	N/A	Canine	Germany	1979		1	6	4	1	5	3	5	4	6	20	5	2	7	2	2	1	1	4	2	5	4	2	20
B. canis 79/84	N/A	Canine	USA	1979		1	6	4	1	5	3	5	4	6	20	5	2	7	2	2	1	1	4	2	5	4	2	20
B. canis 79/36	N/A	Canine	Germany	1979		1	6	4	1	5	3	5	4	6	20	5	2	7	2	2	1	1	4	2	5	2	2	77
B. canis UK10/02	N/A	Canine	USA	2002		1	6	4	1	5	3	5	4	6	20#	5	2	7	2	2	1	1	4	2	5	2	2	77
B. canis Argentina 8	N/A	Unkown	Argentina			1	6	4	1	5	3	5	4	6	20	5	2	7	2	2	1	1	4	2	5	2	2	77
B. canis 79/82	N/A	Canine	USA	1979		1	6	4	1	5	3	5	4	6	20	5	2	7	2	2	1	1	4	2	5	2	2	77
B. canis 79/86	N/A	Canine	USA	1979		1	6	4	1	5	3	5	4	6	20	5	2	7	2	2	1	1	4	2	5	2	2	77
B. canis 79/87	N/A	Canine	Mexico	1979		1	6	4	1	5	3	5	4	6	20	5	2	7	2	2	1	1	4	2	5	2	2	77
B. canis 79/88	N/A	Canine	Mexico	1979		1	6	4	1	5	3	5	4	6	20	5	2	7	2	2	1	1	4	2	5	2	2	77
B. canis F7/02	N/A	Canine	Germany	2002		1	6	4	1	5	3	5	4	5	21#	5	2	7	2	2	1	1	4	2	5	2	2	21
B. canis 79/113	N/A	Canine	Japan	1979		1	6	4	1	5	3	5	4	5	21	5	2	7	2	2	1	1	4	2	5	2	2	21
B. canis 79/114	N/A	Canine	Japan	1979		1	6	4	1	5	3	5	4	5	21	5	2	7	2	2	1	1	4	2	5	2	2	21
B. canis 79/122	N/A	Canine	Japan	1979		1	6	4	1	5	3	5	4	5	21	5	2	7	2	2	1	1	4	2	5	2	2	21
B. canis 79/89	N/A	Canine	Mexico	1979		1	6	4	1	5	3	5	4	5	21	5	2	7	2	2	1	1	4	2	5	2	2	21
B. canis F7/05A	N/A	Canine	South Africa	2005		1	6	4	1	5	3	5	4	5	21#	5	2	7	2	7	1	1	4	2	5	2	2	49
B. canis F7/05B	N/A	Canine	South Africa	2005		1	6	4	1	5	3	5	4	5	21#	5	2	7	2	7	1	1	4	2	5	2	2	49
B. neotomae 5K33T	N/A	Desert Wood Rat	USA	1966		1	2	5	2	1	6	5	1	4	22#	2	2	10	8	2	3	1	5	3	9	2	5	22
B. neotomae 65/196	N/A	Desert Wood Rat	USA	1965		1	2	5	2	1	6	5	1	4	22#	2	2	10	8	2	3	1	5	3	9	2	5	22
B. neotomae 65/197	N/A	Desert Wood Rat	USA	1994		1	2	5	2	1	6	5	1	4	22#	2	2	10	8	2	3	1	5	3	9	2	5	22
B. ceti 36/94	N/A	Harbour porpoise	UK (Scotland)	1994		1	4	8	4	1	2	5	1	2	23#	2	1	4	2	2	1	1	4	3	2	2	4	23
B. ceti UK15/98	N/A	Harbour porpoise	UK (Scotland)	1998		1	4	8	4	1	2	5	1	2	23#	2	1	4	2	2	1	1	4	3	2	2	4	23
B. ceti UK 35/99	N/A	Harbour porpoise	UK	1999		1	4	8	4	1	2	5	1	2	23#	2	1	4	2	2	1	1	4	3	2	2	4	23
B. ceti 14/95	N/A	Common seal	UK (Scotland)	1995		1	4	8	4	1	2	5	1	2	23#	2	1	4	2	2	1	1	4	3	2	2	4	23
B. ceti 2/96	N/A	Harbour porpoise	UK (Scotland)	1996		1	4	8	4	1	2	5	1	2	23#	2	1	4	2	2	1	1	4	3	2	2	4	23
B. ceti UK10/00	N/A	Harbour porpoise	UK	2000		1	4	8	4	1	2	5	1	2	23#	2	1	4	2	2	1	1	4	3	2	2	4	23
B. ceti UK15/02	N/A	Harbour porpoise	UK	2002		1	4	8	4	1	2	5	1	2	23#	2	1	4	2	2	1	1	4	3	2	2	4	23
B. ceti F23/97	N/A	Dolphin	France	1997		1	4	8	4	1	2	5	1	2	23#	2	1	4	2	2	1	1	4	3	2	2	4	23
B. ceti F96/2	N/A	Harbour porpoise	Germany	1996		1	4	8	4	1	2	5	1	2	23#	2	1	4	2	2	1	1	4	3	2	2	4	23
B. ceti VLA04.67	N/A	Common seal	UK (Cumbria)	2004		1	4	8	4	1	2	5	1	2	23#	2	1	4	2	2	1	1	4	3	2	2	4	23
B. ceti VLA04.72	N/A	Porpoise	UK (Cornwall)	2004		1	4	8	4	1	2	5	1	2	23#	2	1	4	2	2	1	1	4	3	2	2	4	23
B. ceti VLA04/105	N/A	Porpoise	UK (Cornwall)	2004		1	4	8	4	1	2	5	1	2	23#	2	1	4	2	2	1	1	4	3	2	2	4	23
B. ceti VLA04/06	N/A	Lung Worm	UK (Cornwall)	2004		1	4	8	4	1	2	5	1	2	23#	2	1	4	2	2	1	1	4	3	2	2	4	23
B. ceti UK31/04	N/A	Porpoise	UK (Scotland)	2004		1	4	8	4	1	2	5	1	2	23#	2	1	4	2	2	1	1	4	3	2	2	4	23
B. ceti 52/94	N/A	Harbour porpoise	UK (Scotland)	1994		1	4	8	4	1	2	5	1	2	23#	2	1	4	2	2	1	1	4	3	2	2	4	23
B. ceti UK5/97	N/A	White sided dolphin	UK (Scotland)	1997		1	4	8	4	1	2	5	1	2	23#	2	1	4	2	2	1	1	4	3	2	2	4	23
B. ceti UK10/01	N/A	Harbour porpoise	UK (Scotland)	2001		1	4	8	4	1	2	5	1	2	23#	2	1	4	2	2	1	1	4	3	2	2	4	23
B. ceti UK14/07	N/A	Porpoise	UK (Scotland)	2007		1	4	8	4	1	2	5	1	2	23	2	1	4	2	2	1	1	4	3	2	2	4	23
B. ceti UK15/07	N/A	Porpoise	UK (Scotland)	2007		1	4	8	4	1	2	5	1	2	23	2	1	4	2	2	1	1	4	3	2	2	4	23
B. ceti UK10/06	N/A	Porpoise	UK (Scotland)	2006		1	4	8	4	1	2	5	1	2	23	2	1	4	2	2	1	1	4	3	2	2	4	23
B. ceti UK11/06	N/A	Porpoise	UK (Scotland)	2006		1	4	8	4	1	2	5	1	2	23	2	1	4	2	2	1	1	4	3	2	2	4	23
B. ceti UK12/06	N/A	Porpoise	UK (Scotland)	2006		1	4	8	4	1	2	5	1	2	23	2	1	4	2	2	1	1	4	3	2	2	4	23
B. ceti UK41/05	N/A	Unknown	UK (Scotland)	2005		1	4	8	4	1	2	5	1	2	23	2	1	4	2	2	1	1	4	3	2	2	4	23
B. ceti UK34/05	N/A	Porpoise	UK (Scotland)	2005		1	4	8	4	1	2	5	1	2	23	2	1	4	2	2	1	1	4	3	2	2	4	23
B. ceti UK28/05	N/A	Porpoise	UK (Scotland)	2005		1	4	8	4	1	2	5	1	2	23	2	1	4	2	2	1	1	4	3	2	2	4	23
B. cetI UK11/05	N/A	Porpoise	UK (Scotland)	2005		1	4	8	4	1	2	5	1	2	23	2	1	4	2	2	1	1	4	3	2	2	4	23
B. ceti UK14/05	N/A	Porpoise	UK (Scotland)	2005		1	4	8	4	1	2	5	1	2	23	2	1	4	2	2	1	1	4	3	2	2	4	23
B. ceti UK7/05	N/A	Porpoise	UK (Scotland)	2005		1	4	8	4	1	2	5	1	2	23	2	1	4	2	2	1	1	4	3	2	2	4	23
B. ceti UK13/05	N/A	Porpoise	UK (Scotland)	2005		1	4	8	4	1	2	5	1	2	23	2	1	4	2	2	1	1	4	3	2	2	4	23
B. ceti UK20/05	N/A	Porpoise	UK (Scotland)	2005		1	4	8	4	1	2	5	1	2	23	2	1	4	2	2	1	1	4	3	2	2	4	23
B. ceti UK26/10	N/A	Common seal	UK (Scotland)	2010		1	4	8	4	1	2	5	1	2	23	2	1	4	2	2	1	1	4	3	2	2	4	23
B. ceti 1/94T	N/A	Porpoise	UK (Scotland)	1994		1	4	8	4	1	2	5	1	2	23	2	1	4	2	2	1	1	4	3	2	2	4	23
B. ceti UK4/06	N/A	Porpoise	UK (Scotland)	2006		1	4	8	4	1	2	5	1	2	23	2	1	5	2	2	1	1	4	3	2	2	4	50
B. ceti UK1/97	N/A	Harbour porpoise	UK	1997		1	4	8	4	1	2	5	1	2	23#	2	1	5	2	2	1	1	4	3	2	2	4	50
B. ceti UK3/97	N/A	Common dolphin	UK (Scotland)	1997		1	4	8	4	1	2	5	1	2	23#	2	1	5	2	2	1	1	4	3	2	2	4	50
B. ceti UK4/01	N/A	Harbour porpoise	UK	2001		1	4	8	4	1	2	5	1	2	23#	2	1	5	2	2	1	1	4	3	2	2	4	50
B. ceti UK23/05	N/A	Porpoise	UK (Scotland)	2005		1	4	8	4	1	2	5	1	2	23	2	1	5	2	2	1	1	4	3	2	2	4	50
B. ceti 57/94	N/A	Harbour porpoise	UK (Scotland)	1994		1	4	12	4	1	2	5	1	2	(N/A) 57	2	1	4	2	2	1	1	4	3	2	2	4	97
B. ceti UK22/00	N/A	Whitesided dolphin	UK (Scotland)	2000		1	4	13	4	1	2	5	1	2	(N/A) 58	2	1	4	2	2	1	1	4	3	2	2	4	98
B. ceti F14/02	N/A	Minke whale	Norway	2002		1	4	11	4	1	2	5	1	2	(N/A) 59	2	1	4	2	2	1	1	4	3	2	2	4	99
B. ceti VLA06/31E	N/A	Common dolphin	UK (Cornwall)	2006		1	4	17	4	1	2	5	1	2	(N/A) 60	2	1	4	2	2	1	1	4	3	2	2	4	100
B. pinnipedialis 39/94	N/A	Common seal	UK (Scotland)	1994		1	2	6	2	1	2	5	1	2	24#	3	2	4	2	2	1	1	4	3	2	2	3	24
B. pinnipedialis 44/94	N/A	Common seal	UK (Scotland)	1994		1	2	6	2	1	2	5	1	2	24#	3	2	4	2	2	1	1	4	3	2	2	3	24
B. pinnipedialis UK24/00 (M192)	N/A	Minke Whale		2000		1	2	6	2	1	2	5	1	2	24#	3	2	4	2	2	1	1	4	3	2	2	3	24
B. pinnipedialis UK1/06	N/A	Grey seal	UK (Scotland)	2006		1	2	6	2	1	2	5	1	2	24	3	2	4	2	2	1	1	4	3	2	2	3	24
B. pinnipedialis 4/96	N/A	Common seal	UK (Scotland)	1996		1	2	4	2	1	2	5	1	2	25#	3	2	4	2	2	1	1	4	3	2	2	3	25
B. pinnipedialis 61/94	N/A	Grey seal	UK (Scotland)	1994		1	2	4	2	1	2	5	1	2	25#	3	2	4	2	2	1	1	4	3	2	2	3	25
B. pinnipedialis UK13/99	N/A	Common seal	UK (Scotland)	1999		1	2	4	2	1	2	5	1	2	25#	3	2	4	2	2	1	1	4	3	2	2	3	25
B. pinnipedialis UK40/99	N/A	Grey seal	UK (Scotland)	1999		1	2	4	2	1	2	5	1	2	25#	3	2	4	2	2	1	1	4	3	2	2	3	25
B. pinnipedialis F10/99	N/A	Harbour seal	USA	1999		1	2	4	2	1	2	5	1	2	25#	3	2	4	2	2	1	1	4	3	2	2	3	25
B. pinnipedialis UK28/03-13840	N/A	Seal	UK (Northern Ireland)	2003		1	2	4	2	1	2	5	1	2	25#	3	2	4	2	2	1	1	4	3	2	2	3	25
B. pinnipedialis 2/94T	N/A	Seal	UK (Scotland)	1994		1	2	4	2	1	2	5	1	2	25	3	2	4	2	2	1	1	4	3	2	2	3	25
B. pinnipedialis UK5/01	N/A	Common seal	UK (Scotland)	2001		1	2	4	2	1	2	5	1	2	25#	3	2	4	6	2	1	1	4	3	2	2	3	51
B. pinnipedialis 55/94	N/A	Otter	UK (Scotland)	1994		1	2	4	2	1	2	5	1	2	25#	3	2	4	6	2	1	1	4	3	2	2	3	51
B. pinnipedialis F6/99	N/A	Harbour seal	USA	1999		1	2	4	2	1	2	5	1	2	25#	3	2	4	9	2	1	1	4	3	2	2	3	52
B. pinnipedialis F8/99	N/A	Harbour seal	USA	1999		1	2	4	2	1	2	5	1	2	25#	3	2	4	9	2	1	1	4	3	2	2	3	52
B. pinnipedialis F9/99	N/A	Harbour seal	USA	1999		1	2	4	2	1	2	5	1	2	25#	3	2	4	9	2	1	1	4	3	2	2	3	52
B. pinnipedialis F7/99	N/A	Bottlenose dolphin	USA	1999		1	2	4	2	1	2	5	1	2	25#	3	2	4	9	2	1	1	4	3	2	2	3	52
B. pinnipedialis 56/94	N/A	Hooded seal	UK (Scotland)	1994		1	2	4	2	1	2	5	1	2	25	2	2	4	2	2	11	1	4	3	2	2	3	53
B. pinnipedialis UK30/99	N/A	Hooded seal	UK (Scotland)	1999		1	2	4	2	1	2	5	1	2	25	2	2	4	2	2	1	1	4	3	2	2	3	54
B. pinnipedialis UK 9/99	N/A	Hooded seal	UK (Scotland)	1999		1	2	4	2	1	2	5	1	2	25	2	2	4	2	2	1	1	4	3	2	2	3	54
B. ceti 59/94	N/A	Striped dolphin	UK (Scotland)	1994		1	2	4	2	1	2	6	1	7	26#	2	2	4	5	2	5	1	4	3	1	1	3	26
B. ceti 5/95	N/A	Striped dolphin	UK (Scotland)	1995		1	2	4	2	1	2	6	1	7	26#	2	2	4	5	2	5	1	4	3	1	1	3	26
B. ceti UK43/99	N/A	Striped dolphin	UK (Scotland)	1999		1	2	4	2	1	2	6	1	7	26#	2	2	4	5	2	5	1	4	3	1	1	3	26
B. ceti UK2/2000	N/A	Striped dolphin	UK (Scotland)	2000		1	2	4	2	1	2	6	1	7	26#	2	2	4	5	2	5	1	4	3	1	1	3	26
B. ceti 14/94	N/A	Common dolphin	UK (Scotland)	1994		1	2	4	2	1	2	6	1	7	26#	2	2	4	5	2	5	1	4	3	1	1	3	26
B. ceti UK3/05	N/A	Striped dolphin	UK (Scotland)	2005		1	2	4	2	1	2	6	1	7	26#	2	2	4	5	2	5	1	4	3	1	1	3	26
B. ceti VLA05/4	N/A	Bottlenose dolphin	UK (Cornwall)	2005		1	2	4	2	1	2	6	1	7	26#	2	2	4	5	2	5	1	4	3	1	1	3	26
B. ceti VLA05/8	N/A	Common dolphin	UK (Cornwall)	2005		1	2	4	2	1	2	6	1	7	26#	2	2	4	5	2	5	1	4	3	1	1	3	26
B. ceti VLA06/59	N/A	Fur seal	UK (South Georgia)	2006		1	2	4	2	1	2	6	1	7	26	2	2	4	5	2	5	1	4	3	1	1	3	26
B. ceti UK8/08	N/A	Sowerbys Whale	UK (Scotland)	2008		1	2	4	2	1	2	6	1	7	26	2	2	4	5	2	5	1	4	3	1	1	3	26
B. ceti UK13/07	N/A	Whitesided dolphin	UK (Scotland)	2007		1	2	4	2	1	2	6	1	7	26	2	2	4	5	2	5	1	4	3	1	1	3	26
B. ceti UK17/06	N/A	Whitesided dolphin	UK (Scotland)	2006		1	2	4	2	1	2	6	1	7	26	2	2	4	5	2	5	1	4	3	1	1	3	26
B. ceti UK13/06	N/A	Dolphin	UK (Scotland)	2006		1	2	4	2	1	2	6	1	7	26	2	2	4	5	2	5	1	4	3	1	1	3	26
B. ceti VLA06/58I	N/A	Bottlenose dolphin	UK (Cornwall)	2006		1	2	4	2	1	2	6	1	7	26	2	2	4	5	2	5	1	4	3	1	1	3	26
B. ceti UK12/07	N/A	Whitesided dolphin	UK (Scotland)	2007		1	2	4	2	1	2	6	1	7	26	2	2	4	5	2	5	1	4	3	1	1	3	26
B. ceti VLA05/85C	N/A	Bottlenose dolphin	UK (Scotland)	2005		1	2	4	2	1	2	6	1	7	26	2	2	4	5	2	5	1	4	3	1	1	3	26
B. ceti UK27/05	N/A	Striped dolphin	UK (Cornwall)	2005		1	2	4	2	1	2	6	1	7	26	2	2	4	5	2	5	1	4	3	1	1	3	26
B. ceti UK12/05	N/A	Dolphin	UK (Cornwall)	2005		1	2	4	2	1	2	6	1	7	26	2	2	4	5	2	5	1	4	3	1	1	3	26
B. ceti UK3/05	N/A	Striped dolphin	UK (Scotland)	2005		1	2	4	2	1	2	6	1	7	26	2	2	4	5	2	5	1	4	3	1	1	3	26
B. ceti UK1/2000	N/A	Striped dolphin	UK (Scotland)	2000		1	2	4	2	1	2	6	1	7	26#	2	2	4	5	6	5	1	4	3	1	1	3	55
B. ceti UK22/07	N/A	Whitesided dolphin	UK (Scotland)	2007		1	2	4	2	1	2	6	1	7	26	2	2	4	5	6	5	1	4	3	1	1	3	55
B. ceti UK43-07	N/A	Bottlenose dolphin	UK (Scotland)	2007		1	2	4	2	1	2	6	1	7	26	2	2	4	5	6	5	1	4	3	1	1	3	55
B. ceti UK9/06	N/A	Whitesided dolphin	UK (Scotland)	2006		1	2	4	2	1	2	6	1	7	26	2	2	4	5	6	5	1	4	3	1	1	3	55
B. ceti UK38/05	N/A	Whitesided dolphin	UK (Scotland)	2005		1	2	4	2	1	2	6	1	7	26	2	2	4	5	6	5	1	4	3	1	1	3	55
B. ceti F5/06	N/A	Dolphin	Spain	2006		1	2	4	2	1	2	10	1	7	N/A (49)	2	2	4	5	2	5	1	4	3	1	1	8	56
B. ceti VLA06/1	N/A	Common dolphin	UK (Cornwall)	2006		1	2	4	2	1	2	10	1	7	N/A (49)	2	2	4	5	2	5	1	4	3	1	1	8	56
B. ceti UK16/07	N/A	Whitesided dolphin	UK (Scotland)	2007		1	2	4	2	1	2	10	1	7	N/A (49)	2	2	4	5	2	5	1	4	3	1	1	8	56
B. ceti VLA07/35LW	N/A					1	2	4	2	1	2	10	1	7	N/A (49)	2	2	4	5	2	5	1	4	3	1	1	8	56
B. ceti? F5/02	N/A	Human	New Zealand	2002		1	2	4	3	1	1	5	1	2	27#	2	2	4	2	3	1	1	4	3	2	2	3	27
B. ceti? F5/99	N/A	Bottlenose dolphin	USA	1999		1	2	4	3	1	1	5	1	2	27#	2	2	4	2	3	1	1	4	3	2	2	3	27
B. ceti? 01A09163	N/A	Human	Peru			1	2	4	3	1	1	5	1	2	27	2	2	4	2	3	1	1	4	3	2	2	3	27
B. ceti? 085A0574A	N/A	Human	Peru			1	2	4	3	1	1	5	1	2	27	2	2	4	2	3	1	1	4	3	2	2	3	27
Brucella sp. 83/13	N/A	Rodent	Australia			8	9	15	9	7	7	8	7	15	N/A (50)	10	6	11	10	8	7	6	7	9	13	6	9	57
Brucella sp. 83/4	N/A	Rodent	Australia			8	9	15	9	7	7	8	7	15	N/A (50)	10	6	11	10	8	7	6	7	9	13	6	9	57
Brucella sp. 83/9	N/A	Rodent	Australia			8	9	15	9	7	7	8	7	15	N/A (50)	10	6	11	10	8	7	6	7	9	13	6	9	57
Brucella sp.79/142	N/A	Rodent	Australia	1979		8	9	15	9	7	7	8	7	15	N/A (50)	10	2	11	10	8	7	6	7	9	13	6	9	101
Brucella sp.79/143	N/A	Rodent	Australia	1979		8	2	15	9	7	7	8	16	15	N/A (51)	10	6	11	2	8	1	6	7	9	14	5	9	70
B. inopinata BO1T	N/A	Human	USA	2009		10	13	22	11	10	10	11	9	18	N/A (52)	11	7	15	13	10	1	8	8	11	15	7	10	69
B. microti CCM4915T	N/A	Vole	Czech Republic			1	11	4	2	1	3	5	1	2	N/A (53)	2	2	4	2	2	1	1	4	3	3	8	3	67
B. microti CCM4916	N/A	Vole	Czech Republic			1	11	4	2	1	3	5	1	2	N/A (53)	2	2	4	2	2	1	1	4	3	3	8	3	67
B. microti BMS17	N/A	Vole	Czech Republic			1	11	4	2	1	3	5	1	2	N/A (53)	2	2	4	2	2	1	1	4	3	3	8	3	67
B. microti BMS20	N/A	Vole	Czech Republic			1	11	4	2	1	3	5	1	2	N/A (53)	2	2	4	2	2	1	1	4	3	3	8	3	67
B. microti 257	N/A	Red fox	Austria			1	11	4	2	1	3	5	1	2	N/A (53)	2	2	4	2	2	1	1	4	3	3	8	3	67
B. microti 284	N/A	Red fox	Austria			1	11	4	2	1	3	5	1	2	N/A (53)	2	2	4	2	2	1	1	4	3	3	8	3	67
B. microti F303M1	N/A	Red fox	Austria			1	11	4	2	1	3	5	1	2	N/A (53)	2	2	4	2	2	1	1	4	3	3	8	3	67
B. papionisF8/08-60T	N/A	Baboon	USA	2009		9	12	20	10	1	3	5	8	2	N/A (54)	2	2	14	2	9	1	1	6	12	16	9	3	68
B. papionisF8/08-61	N/A	Baboon	USA	2009		9	12	20	10	1	3	5	8	2	N/A (54)	2	2	14	2	9	1	1	6	12	16	9	3	68
B. vulpisF60T	N/A	Fox	Austria			13	15	27	13	12	13	13	11	21	N/A (55)	14	10	17	16	12	NPf	11	10	16	18	14	14	NA
B. vulpis F965	N/A	Fox	Austria			13	15	27	13	12	13	13	11	21	N/A (55)	14	10	17	16	12	NPf	11	10	16	18	14	14	NA
Brucella sp. B02	N/A	Human	Australia	2012		11	14	23	12	11	11	8	10	19	N/A (56)	12	8	16	14	11	NPf	9	9	13	17	11	12	NA
TOTAL ALLELES/STs						13	15	27	13	12	13	13	11	21	60	14	10	17	16	12	12	11	10	16	18	14	14	101
a Species and/or biovar type stains in bold face
b N/A = not applicable (new types in MLST9 relative to Whatmore et al, 2007)
# strains included in MLST9 paper (Whatmore et al, 2007)
c extracted from genome sequence 9-941 (Halling et al, 2005)
d extracted from genome sequence 2308 (Chain et al, 2005)
e vaccine type confirmed by standard molecular assays (Sangari & Agüero, 1994; Vemulapulli et al., 1999) and SNP typing (Gopaul et al, 2010)
$ = positive as S19 by SNP typing (Gopaul et al, 2010) but negative by Sangari & Agüero, 1994.
f NP - not present - could not be amplified
